# Supplementary material for: Anharmonic DFT Study of Near-Infrared Spectra of Caffeine: Vibrational Analysis of the Second Overtones and Ternary Combinations
Source: Molecules. 2021 Aug 27;26(17):5212. doi: 10.3390/molecules26175212 (PMC8433751; doi:10.3390/molecules26175212)
Supplement: Supplementary file 1 [file molecules-26-05212-s001.zip]

Archive with 1 entries (1 files):
- molecules-1338179-supplementary.pdf
